# Supplementary material for: Clinical Effectiveness of Faecal Immunochemical Test in the Early Detection of Colorectal Cancer—An Umbrella Review
Source: Cancers (Basel). 2022 Sep 9;14(18):4391. doi: 10.3390/cancers14184391 (PMC9496929; doi:10.3390/cancers14184391)
Supplement: Supplementary file 1 [file cancers-14-04391-s001.zip]

Archive with 1 entries (1 files):
- cancers-1871414-supplementary.pdf
